# Supplementary material for: The Performance of Lateral Flow Tests in the Age of the Omicron: A Rapid Systematic Review
Source: Life (Basel). 2022 Nov 21;12(11):1941. doi: 10.3390/life12111941 (PMC9695766; doi:10.3390/life12111941)
Supplement: Supplementary file 1 [file life-12-01941-s001.zip]

Archive with 1 entries (1 files):
- life-1960103-supplementary.pdf
